# Supplementary material for: A mathematical model of H5N1 influenza transmission in US dairy cattle
Source: Nat Commun. 2025 May 8;16:4308. doi: 10.1038/s41467-025-59554-z (PMC12062519; doi:10.1038/s41467-025-59554-z)
Supplement: Supplementary file 3 — Supplementary Data [file 41467_2025_59554_MOESM3_ESM.csv]

	ALABAMA	ARIZONA	ARKANSAS	CALIFORNIA	COLORADO	CONNECTICUT	DELAWARE	FLORIDA	GEORGIA	IDAHO	ILLINOIS	INDIANA	IOWA	KANSAS	KENTUCKY	LOUISIANA	MAINE	MARYLAND	MASSACHUSETTS	MICHIGAN	MINNESOTA	MISSISSIPPI	MISSOURI	MONTANA	NEBRASKA	NEVADA	NEW HAMPSHIRE	NEW JERSEY	NEW MEXICO	NEW YORK	NORTH CAROLINA	NORTH DAKOTA	OHIO	OKLAHOMA	OREGON	PENNSYLVANIA	RHODE ISLAND	SOUTH CAROLINA	SOUTH DAKOTA	TENNESSEE	TEXAS	UTAH	VERMONT	VIRGINIA	WASHINGTON	WEST VIRGINIA	WISCONSIN	WYOMING
ALABAMA	0.0786767992847564	0.00591653737936838	0.00628467748297352	0.0108864287780378	0.00365510531436535	0.000604801598779879	0.000420731546977307	0.233637487180836	0.149070446238397	0.00331326093244629	0.0159877987851377	0.031870414683531	0.0087564753214652	0.00562728444082148	0.0573772647190302	0.0050224828420416	0.000999237424071104	0.0034447395408767	0.00107812458912935	0.0220884062163086	0.0170133319308948	0.0221935891030529	0.0187488495621762	0.000341844381919062	0.000552210155407715	0.000236661495174735	0.000447027268663389	0.00078887165058245	0.00557469299744931	0.0143837597622867	0.0118856662021089	0.000736280207210287	0.0258486944174183	0.00654763469983434	0.000552210155407715	0.0141208025454259	0	0.00796760367088275	0.00176181335296747	0.112493097373057	0.038943963817087	0.00141996897104841	0.00452286413000605	0.00733650635041679	0.00220884062163086	0.00136737752767625	0.0370506718556891	0.000236661495174735
ARIZONA	0.000389745366360644	0.687768924302789	0.00112939546163173	0.12023038281656	0.0121254113978867	0.000280616663779664	4.50372423350078e-05	0.00631907153992725	0.00286159708990126	0.0140481552052659	0.00229516715745713	0.00442057855534384	0.00394941971245453	0.00509094058548415	0.00376234193660142	0.000571626537328945	0.000365494543564871	0.000556036722674519	0.000292742075177551	0.00515849644898666	0.0081240256365841	0.000602806166637797	0.00376580633985796	0.00124198856746925	0.000658236618742422	0.00134765286679369	0.000116057509094059	0.000145504936774641	0.0266724406720942	0.00291356313874935	0.000949246492291703	0.000666897626883769	0.00365667763727698	0.00408106703620301	0.00210982158323229	0.00255326520006929	1.90542179109648e-05	0.000396674172873723	0.0022968993590854	0.00217910964836307	0.030976961718344	0.0115641780703274	0.00136324268144812	0.000756972111553785	0.00644379005716265	0.000230382816559848	0.0114619781742595	0.00104451758184653
ARKANSAS	0.00358446241732331	0.0129118664343484	0.0995110914623046	0.0257933927998682	0.0115075546771383	0.00100989086243813	0.000221049072894183	0.0355108834161184	0.0190102202688997	0.00783640634887612	0.0279475376866998	0.0370972355863002	0.0235092190466284	0.0284849903345209	0.041656914501686	0.00719926490347524	0.00118759697986286	0.00312502708934717	0.00102722804462591	0.029971653707123	0.0350817881569708	0.0102159346041488	0.135784810894685	0.00097521649806257	0.00210213334026821	0.000364080825943359	0.00044643244133531	0.0006198042632131	0.0151050199811025	0.0139997746166316	0.00520548895188065	0.00147366048596122	0.0251129083989979	0.056094452968559	0.0012786171863487	0.0135966851307657	5.63458421102818e-05	0.00257457155488518	0.00612869390337988	0.0281772553506879	0.146737575741815	0.00347610502864969	0.00576027878188958	0.00473305073726367	0.00450766736882255	0.000957879315874791	0.060333394013471	0.000996887975797294
CALIFORNIA	3.69566583720051e-05	0.0104762453265329	9.34085741134036e-05	0.958080186424267	0.00124670434658421	2.46047014127712e-05	5.60550657186118e-06	0.000712395397154853	0.000262268258809116	0.00597041016781349	0.000267625734116735	0.000521560142447331	0.000437725575133655	0.000526669586490709	0.000342630388423409	5.3822784340437e-05	3.0309420490329e-05	7.98660670858098e-05	4.12227961169614e-05	0.000619086035547146	0.00130216413726864	5.55093969372802e-05	0.000466993264314169	0.000257208421018586	6.9200722723419e-05	0.00243403000850896	1.1459044407964e-05	2.23228137817481e-05	0.00163606382519074	0.000387077590975511	8.56699986690642e-05	0.000148173877257959	0.0004378743938922	0.000372493352638103	0.00141908607523215	0.000333750869163558	1.73621884969152e-06	4.5984996390401e-05	0.000283251703763959	0.000223228137817481	0.0026511565772261	0.00247723705473986	0.000180864397885008	8.20487422111362e-05	0.00304760974998994	1.96440761279383e-05	0.00142613016313661	0.00029272649805799
COLORADO	0.000750086823892503	0.0288022599274618	0.00291620867809281	0.0560918149236845	0.491043712697054	0.000529894271771315	9.12993508795171e-05	0.0107035062531104	0.00518974153332784	0.0258466672156562	0.00635515089455462	0.0112351907082323	0.0154636037822994	0.0350410489042288	0.0087432554842267	0.000925524792249222	0.000760827923995976	0.00125491852875572	0.000495880788110318	0.0138130547330658	0.032626091564298	0.00111707441076115	0.0115592138946871	0.0040046401552447	0.00697455433385487	0.00115645844447388	0.000245255119029291	0.000300750802897233	0.0281058786040866	0.00693517030014214	0.00166308033268767	0.00348011643352512	0.00900104188671004	0.0122376933845564	0.00252415852431606	0.00597205165753076	3.75938503621541e-05	0.000787680674254657	0.0141531895696757	0.0045613871772747	0.058716223715633	0.0175062029853098	0.00295022216175381	0.00158610244861279	0.00952735579178019	0.000347295570012281	0.0345881325165323	0.0112817354753474
CONNECTICUT	0.000710866474493589	0.00305868235355498	0.00095869148395007	0.00744779370524476	0.00221085995278281	0.148140660257999	0.00189781783557463	0.0186781796600884	0.00907169968826222	0.00258911917774271	0.00613040812866031	0.018202094773501	0.00552388902656945	0.00246520667301447	0.0110477780531389	0.000502171729688132	0.014034721588167	0.0179607914748197	0.121864687544837	0.0277955313237769	0.0132260294520459	0.000971734905500411	0.00567388837439837	0.000339128960308868	0.000352172381859209	0.00024130329868131	0.0161412341685471	0.0135195064369285	0.00243911982991378	0.193303507376055	0.00680214433850288	0.000626084234416372	0.0309389959174091	0.00164999282611815	0.000547823705114326	0.101543036769405	0.00941082864857109	0.00218477310968213	0.00134347241968513	0.00732388120051652	0.0101021299907392	0.00131086386580928	0.112414728631615	0.00913039508523876	0.00213912113425594	0.00250433693766549	0.0332411598210443	0.000286955274107504
DELAWARE	0.00157634628493524	0.00383435582822086	0.00170415814587594	0.00988411724608044	0.00349352419904567	0.0105657805044308	0.0391956373551466	0.0244972733469666	0.0170415814587594	0.00366394001363326	0.00604976141785958	0.0241138377641445	0.00626278118609407	0.00366394001363326	0.0249659168370825	0.000894683026584867	0.00570892978868439	0.138420245398773	0.00741308793456033	0.0348500340831629	0.0131646216768916	0.000979890933878664	0.00515507839127471	0.000255623721881391	0.000894683026584867	4.26039536468984e-05	0.00328050443081118	0.0500596455351057	0.00230061349693252	0.0883605998636673	0.0164451261077028	0.000340831629175187	0.0448193592365371	0.00298227675528289	0.000298227675528289	0.262355146557601	0.000639059304703476	0.00340831629175187	0.00208759372869802	0.0130794137695978	0.012568166325835	0.00157634628493524	0.029780163599182	0.0355316973415133	0.00208759372869802	0.00664621676891615	0.0328050443081118	0.000255623721881391
FLORIDA	0.00455193205993895	0.00347374780316344	0.00148792318009435	0.00646115646101193	0.00187309222088613	0.000643152807325872	0.000191500554990288	0.756728534594394	0.0631279772916474	0.00203568703172694	0.00406920613264268	0.00997103644436222	0.00336824183701785	0.00223874988437702	0.0119539704930164	0.00158764799741005	0.000608465914346499	0.00232908033484414	0.0007826230228471	0.00924550226621034	0.00736662889649431	0.00269257006752382	0.00518279992600129	0.00024280825085561	0.000256538479326612	0.00012501734344649	0.000246421468874295	0.000503682591804643	0.0027901269540283	0.00797075894921839	0.00597192674128203	0.000356263296642309	0.0103945055961521	0.00241146170567015	0.000366380307094626	0.00891742207011377	4.04680418092683e-05	0.00495950305244658	0.00101025575802423	0.0108389314124503	0.0163671549810378	0.000844770372768477	0.00324250184996763	0.00368692766626584	0.00144817778188882	0.000739987050226621	0.0140460237258348	0.000250757330496716
GEORGIA	0.0110414872733084	0.00508065843425079	0.00215868351314412	0.00828409706204367	0.00255225564537481	0.0014168596760305	0.000443663130878238	0.241517327907604	0.334889334672274	0.00345389362103059	0.00919289089464909	0.0269656542719273	0.0062303661174944	0.00369480747166877	0.0353666303308153	0.00246638536197902	0.000641641839818528	0.00637586854213726	0.00166254409796845	0.0216178438448896	0.0172336888204047	0.00415755288774607	0.0115018474037358	0.000326784134033971	0.000348251704882918	0.000217060994139353	0.000326784134033971	0.000980352402101914	0.00465369230292174	0.017023783683215	0.0167566316904281	0.000791914835761157	0.028990761788678	0.00351114047662778	0.000527148128624143	0.0222642562560079	0.000109723139894618	0.0258135613030338	0.00155997681502348	0.0447145647927068	0.0250049494677235	0.00128328367963706	0.00612064297759978	0.0104451658608377	0.00255702621667458	0.00150511524507617	0.0257276910196381	0.000493754129525781
IDAHO	0.000275174120736207	0.0192119523041521	0.000699557097130466	0.082866399590313	0.012072421029901	0.000256429289623386	5.24855271158978e-05	0.00488190381502301	0.00200044837636022	0.658470676710897	0.00202219238045109	0.00424382976394259	0.0040511329001028	0.00426557376803346	0.00292119448062197	0.000329909027585643	0.000254179909889848	0.000648571156503594	0.00029466874509354	0.0056122024351785	0.0133418209928612	0.000345654685720413	0.00358026274254874	0.0065944315854903	0.000755791590468928	0.00596610484658855	9.37241555641032e-05	0.000149208855658052	0.00796955239592682	0.00335382518270587	0.000661317641660312	0.00195771016142299	0.00369198193598115	0.00276448769251879	0.0115858052142122	0.00280722590745602	2.02444176018463e-05	0.000341905719497848	0.00345429747747059	0.00158281353916657	0.0162367727099252	0.0501559195051964	0.00158581271214463	0.000695058337663389	0.0352725236016169	0.000152957821880616	0.0116457886737732	0.00780609746862303
ILLINOIS	0.00147163456370514	0.0051366444684456	0.0043253259350638	0.0107314151749837	0.00474762107073572	0.000632163021278556	0.000179155512103235	0.0161137586314566	0.00956178561739549	0.00379041876321272	0.177021002144747	0.0915894165160907	0.0567283132252599	0.00858666775866217	0.0391582762168498	0.000946964849688525	0.000918811840643731	0.00253377081403146	0.000918811840643731	0.0562010841467847	0.0542738827094456	0.00186577669033226	0.0407399634522755	0.000644959843571644	0.00107749243707802	0.000235461530192823	0.000391582762168498	0.000588653825482056	0.00423574817901219	0.012911993693726	0.00378274066983687	0.00106981434370217	0.0349225280378376	0.005689467191507	0.000667994123699203	0.0124180363532128	5.6306018089588e-05	0.00165846816918423	0.00446353161582916	0.0178950762946545	0.0209407200004095	0.00174804592523585	0.00493701404067342	0.0036138226155681	0.00258751746766243	0.0011030860816642	0.273631891728646	0.000555382087520027
INDIANA	0.000959972073539679	0.00251144209138158	0.00166459803997621	0.00582932536912058	0.0021833708271921	0.000921185323093631	0.000229488273472448	0.0110930106275696	0.00786401365293616	0.00218983528559977	0.0307223385824736	0.423918172885476	0.0133151682052078	0.00346656582111551	0.0474491247123316	0.000562407881467691	0.000722403227057637	0.0034051534662426	0.000919569208491712	0.12300409846663	0.0222393530370026	0.0011781475447987	0.0115891578103586	0.000342616295606754	0.000437967057119954	0.000106663563726631	0.000297365086753032	0.00058664960049647	0.00226740878649187	0.0158508520156181	0.00349403976934812	0.000691697049621183	0.124654151475189	0.00243063636128565	0.00032322292038373	0.0178774597264241	4.04028650479663e-05	0.00144319033951336	0.00221407700462855	0.0116699635404546	0.0110364466165025	0.000830682905386187	0.00439421560261681	0.00436189331057844	0.0013866263284462	0.00130582059835027	0.0736915936182867	0.000326455149587568
IOWA	0.000109401573393537	0.000709452627461121	0.000650331575172694	0.00145758257884925	0.00192889339755979	9.55882434196059e-05	2.04437283614186e-05	0.0011724754481873	0.000871344854755598	0.000750340084183958	0.0375324751387687	0.0098185149454705	0.371891862622566	0.00745422538713239	0.00339697410718923	0.000131502901351828	8.12223802467171e-05	0.000284002064264031	6.96191830686147e-05	0.0110512165123441	0.231689326053156	0.000192834086436083	0.0307998581094745	0.000166312492886135	0.0051037491587682	2.54165271520339e-05	2.9836792743692e-05	6.02261186863413e-05	0.000904496846693034	0.00154543535748345	0.000284002064264031	0.000939306438227341	0.00400255049324639	0.00151836123073455	8.78527786342042e-05	0.00126253835961734	6.63039838748711e-06	0.000137580766540358	0.0267934398838354	0.0011531367862238	0.00389093878705702	0.000309418591416065	0.000488439347878217	0.000359146579322219	0.000325994587384783	7.29343822623582e-05	0.238102578893453	0.0002701887342901
KANSAS	0.00121087971928122	0.0219918154796624	0.0071672880493871	0.0324954387864139	0.0512162458529119	0.000669600153051464	0.000184315024707546	0.0184408348770689	0.00787188472611721	0.0157554349601273	0.0149785121344613	0.0233286826841867	0.0338066418735739	0.228975255124658	0.0147358695702894	0.001829151637604	0.00066493394989431	0.00243109184487674	0.000912242717223423	0.0246655498887111	0.0643492746387192	0.00211612313176891	0.0577535964760834	0.00170316415236087	0.00952838684690654	0.000811919349344632	0.000317301814686408	0.0004969506362368	0.0341472747040461	0.0110425697714027	0.00244042425119105	0.00357664471995782	0.0164413668242288	0.0493054356600578	0.0018384840439183	0.00998800785788612	4.4328929992954e-05	0.00134619961083866	0.0133196769120934	0.00824751408026803	0.119349811252082	0.00674033046050759	0.00448188813244551	0.00258274344748422	0.00734926997251606	0.000585608496222709	0.0631103977004951	0.00365363707205084
KENTUCKY	0.00335667247683319	0.00425422362529068	0.0042063917459058	0.00946649165826092	0.00350438857493356	0.00101572402693779	0.000295432196200742	0.0264861997993875	0.0263525519011062	0.00280519904392514	0.0250850070974068	0.0891867595730583	0.0110674527976726	0.00492949721660667	0.4023561421057	0.00112967644547236	0.00129427438335563	0.00456372402131051	0.00100868992702825	0.0381107533098957	0.0162051593716017	0.00325960189808152	0.0162079730115655	0.000410791434717222	0.000637289451804458	0.000158970657955637	0.000551473432908052	0.000811735129561086	0.00347062489536776	0.017212442478648	0.0122154179029097	0.000564134812745226	0.065719595454846	0.00424296906543542	0.000475505153885004	0.0201301871211258	7.31546390592313e-05	0.00456653766127433	0.00257448056689218	0.0818487865474246	0.018823251357933	0.00124644250397075	0.00563853448748845	0.0115837557310329	0.00175571133742155	0.00309359714021634	0.0457103948521643	0.000336229975676083
LOUISIANA	0.00687313341242892	0.0125189215726384	0.0208648692877306	0.0199648161027697	0.00662766436198503	0.000859141676553615	0.000286380558851205	0.0781000695495643	0.0288835249355644	0.00589125721065336	0.0130916826903408	0.022992267724911	0.0120279834717506	0.010391523135458	0.0262242768890889	0.179437875874483	0.00118643374381213	0.00270015955488279	0.00065458413451704	0.0201693736448063	0.0226240641492452	0.0524076422697705	0.025978807838645	0.00057276111770241	0.000981876201775559	0.000368203575665835	0.00024546905044389	0.00049093810088778	0.0139099128584871	0.0109233727447531	0.00564578816020947	0.00139099128584871	0.0184920018001064	0.0180419752076259	0.00102278771018287	0.0117006914044921	0	0.00360021273984372	0.00290471709691936	0.0229513562165037	0.262324591907704	0.00241377899603158	0.00507302704250706	0.00413206234913881	0.00343656670621446	0.000777318659738985	0.0372294726506566	0.000613672626109725
MAINE	0.000668035324404471	0.00405709257991984	0.00120572229282758	0.00961319125362531	0.00267214129761788	0.0120409293837781	0.000716915957897481	0.019307850229739	0.00778831426988627	0.003258708899534	0.00645224362107733	0.0165868282986281	0.0059797308306449	0.00291654446508293	0.00964577834262065	0.000668035324404471	0.284485286929319	0.00832600123830938	0.0319027601264379	0.0282041255254668	0.0152996382833122	0.000912438491869521	0.00527910841724509	0.000374751523446411	0.000374751523446411	0.00026069671196272	0.0256623325838303	0.00436666992537557	0.00314465408805031	0.10734187115065	0.00628930817610063	0.000537686968423111	0.0231857138201844	0.00255808648613419	0.000830970769381171	0.0435852315312673	0.00185746407273438	0.00189005116172972	0.00180858343924137	0.00786978199237462	0.0118454068498061	0.00167823508326001	0.222129892136735	0.00627301463160296	0.0027699025646039	0.00198781242871574	0.0430801316518395	0.00030957734545573
MARYLAND	0.00103090868563786	0.00293793496297397	0.000894692522970998	0.0056096292443718	0.00214850038388191	0.00455704980558239	0.00745473908413205	0.0214385665106372	0.0108508556851673	0.00247046585927632	0.00591921143225103	0.0238254451791862	0.00466230774946133	0.00261906530945835	0.0171167991678431	0.000603685266364514	0.0020308591524878	0.19198739381331	0.00602756519800877	0.0335339425910791	0.0145410753646878	0.000913267454243753	0.00556938355994749	0.000229090819030636	0.000281719790970107	0.00018265349084875	0.00133739505163831	0.0147082497461426	0.00238687866854893	0.0805316145330262	0.0108663347945613	0.000653218416425193	0.0601177650642693	0.00208348812442727	0.000399361022364217	0.325513287267504	0.000275528147212522	0.00335277509473215	0.00148909032369914	0.0095072689897714	0.0108168016445006	0.000885405057334621	0.019921613790029	0.0417440622136365	0.00184820566163905	0.0127547861406246	0.02894283874483	0.000427223419273349
MASSACHUSETTS	0.000630688740772594	0.00295277001361714	0.000802694760983301	0.00643589192288397	0.00194940156238802	0.0660646455959292	0.00154805418189637	0.0158675553644378	0.00622088439762058	0.00196373539740558	0.00473016555579445	0.0145345087078048	0.00417114599010965	0.00207840607754605	0.0079266107647101	0.000358345875438974	0.0202680427148284	0.0125277718053465	0.191672041854798	0.0248978714254999	0.0119830860746793	0.000774027090948183	0.00379846627965312	0.000215007525263384	0.000186339855228266	0.00027234286533362	0.0306314054325235	0.0101913566974844	0.0022360782627392	0.203397118899161	0.00507417759621587	0.000458682720561886	0.024080842829499	0.00174872787214219	0.000630688740772594	0.0678707088081416	0.0108650469433097	0.00144771733677345	0.00116104063642227	0.00518884827635634	0.00894431305095678	0.000917365441123773	0.178470579803626	0.0071239160037268	0.00220741059270408	0.00187773238730022	0.0304020640722425	0.000243675195298502
MICHIGAN	0.000359337027664471	0.00124916662484856	0.000768855784878094	0.00298312460123447	0.00138537417648197	0.000594115833769437	0.000124558221559505	0.00470095273597958	0.00329855261554343	0.00101349171643022	0.00923343823704415	0.0885402851756002	0.00849325772619415	0.0018352175377976	0.0113804993798972	0.000212376248270523	0.000725842873835963	0.0020484898883815	0.000607557368470103	0.635071293900052	0.0149891033958693	0.000431921315048067	0.00396256442975633	0.000237467113045099	0.00032797344669625	5.91427526829303e-05	0.000303778684235051	0.000435505724301578	0.00104933580896532	0.0156432580846351	0.00193289268995577	0.000402349938706602	0.054890747205953	0.00119002387216563	0.000197142508943101	0.0126036790376578	3.22596832815984e-05	0.000613830084663747	0.00150814019341472	0.00418210949653388	0.00474665395396185	0.000495544579297886	0.00395449950893593	0.0022778920806062	0.00070344031600152	0.000843232276888446	0.0972127633644699	0.000146960779393948
MINNESOTA	0.000165578826880565	0.00137793039572903	0.000574064850979056	0.00314250264314486	0.00224252273978348	0.000148977255847685	3.01449579281239e-05	0.0020105376287714	0.00118308037781681	0.00144433667986055	0.00629592737249557	0.00719110155792638	0.051230263790226	0.00304944646867109	0.00291969208454568	0.000152035439985321	0.000200529502739259	0.000415913042718464	0.000172568962052304	0.0108561168051587	0.686291034277875	0.000224558092392112	0.0050355186243414	0.000404990956512622	0.00106599561369018	6.5532517235052e-05	7.29595358550246e-05	9.26192910255402e-05	0.00125123419574126	0.00247843980182967	0.000484940627539385	0.00253392399975535	0.00433956329130515	0.00126434069918827	0.000206208987566297	0.00214247643013797	6.11636827527152e-06	0.000208830288255699	0.0162494429736035	0.00135783375711028	0.00453441330921737	0.000660130890281091	0.000966386187492901	0.000488872578573488	0.000896921719223745	0.000143297771020647	0.171426074951724	0.000304070879970641
MISSISSIPPI	0.0216016945041797	0.0109625365822109	0.0200171390689928	0.0190470030882662	0.00745387811858295	0.000856953449641858	0.000194027196145326	0.106052031626433	0.0531957896098436	0.0059825052144809	0.0226365062169547	0.0359597070189338	0.0147137290410206	0.0113667599075137	0.0569146442026291	0.0345368409138681	0.00160072436819894	0.00388054392290653	0.0012288389089204	0.026630232670946	0.0235257975326208	0.132213365240028	0.0358950312868854	0.000565912655423869	0.000970135980726632	0.000194027196145326	0.000630588387472311	0.000840784516629748	0.010525975390884	0.0158132164858441	0.0106391579219687	0.000840784516629748	0.0272769899914305	0.0145035329118631	0.00118033210988407	0.0162821155431953	0.000113182531084774	0.00531957896098437	0.00389671285591864	0.076947952204634	0.0895758888870923	0.00312060407133733	0.0064514042718321	0.00653224893689265	0.00362184099471276	0.00187559622940482	0.055152230504309	0.000662926253496532
MISSOURI	0.00188163946298822	0.00891409774372477	0.0184881229969508	0.0135268218229567	0.00752994209559135	0.000896824564194025	0.000196286131031145	0.0208097141329399	0.00968908953693394	0.00702568979345961	0.0494945632125948	0.0446923214896087	0.0513423602391983	0.0350675325818056	0.0285156368977315	0.00209823105585017	0.000473794109385523	0.00334701695844487	0.00106603674611743	0.0334904750462795	0.064926714204009	0.0031642678019676	0.321990476738401	0.000619316585839648	0.00228774869960438	0.000365498312954546	0.000155675207369529	0.000534710494877947	0.0105046922538047	0.0128296676334323	0.00268708944894361	0.0022437535323043	0.0255578079577105	0.0223969243993814	0.000812218473232325	0.0134320630010796	8.12218473232325e-05	0.00154659934277989	0.00592242636731904	0.0151783327185291	0.0562055183476769	0.00244003966333544	0.00487669508303242	0.00316088355832913	0.00421676757353115	0.000710691164078284	0.081377522530602	0.00122848044076389
MONTANA	0.00070293113815561	0.0293367887056751	0.00188859811817712	0.107785597533813	0.031504865469143	0.00092312643444532	0.00016938099714593	0.0121700246449351	0.00492898701694657	0.185099553681073	0.00692768278326854	0.0149817491975575	0.0159048756320028	0.0111029243629157	0.00835048315929436	0.000829966886015058	0.000838435935872355	0.00178696951988956	0.000821497836157762	0.0205713221033732	0.0620527283044115	0.00109250743159125	0.0102475503273288	0.120743243815476	0.00241367920932951	0.00341302709249049	0.000304885794862674	0.000372638193721046	0.0163113900251531	0.0113061815594908	0.00188859811817712	0.0169635068641649	0.01165341260364	0.00588598965082107	0.0137537369682495	0.00923973339431049	5.08142991437791e-05	0.000855374035586948	0.015794777983858	0.00405667488164503	0.0357902046969351	0.0352312474063535	0.00514918231323628	0.00192247431760631	0.0818618359206281	0.000406514393150232	0.0501706513546245	0.0244416778881577
NEBRASKA	0.000644167923579688	0.0103381096028155	0.0029851684263449	0.0143445198592257	0.0448560834590246	0.000267094017094017	0.000109979889391654	0.00931686777275013	0.00388071895424837	0.0102124183006536	0.0141088486676722	0.016088486676722	0.11836978381096	0.125895550527903	0.00829562594268477	0.000989819004524887	0.000471342383107089	0.00122549019607843	0.000502765208647562	0.0207861990950226	0.136123680241327	0.00131975867269985	0.0433792106586224	0.00135118149824032	0.12298893916541	0.000282805429864253	0.000188536953242836	0.00029851684263449	0.0127105329311212	0.00648881347410759	0.00138260432378079	0.00433634992458522	0.0105894922071393	0.0157742584213172	0.00119406737053796	0.00534188034188034	1.57114127702363e-05	0.00072272498743087	0.0789027149321267	0.00582893413775767	0.040425465057818	0.00472913524384113	0.00251382604323781	0.00138260432378079	0.00386500754147813	0.000377073906485671	0.0884081196581196	0.00538901458019105
NEVADA	0.000199026979212738	0.037218045112782	0.000950906678460858	0.521693940734188	0.00933215391419726	0.00033171163202123	2.21141088014153e-05	0.00672268907563025	0.00256523662096418	0.129455992923485	0.00305174701459531	0.00552852720035383	0.00446704997788589	0.00422379478107032	0.0031844316674038	0.000508624502432552	0.000309597523219814	0.000928792569659443	0.000287483414418399	0.00663423264042459	0.0149491375497567	0.000464396284829721	0.00455550641309155	0.00263157894736842	0.000508624502432552	0.0846306943830164	0.000132684652808492	8.84564352056612e-05	0.01187527642636	0.00402476780185758	0.00070765148164529	0.00145953118089341	0.00513047324192835	0.00256523662096418	0.0120079610791685	0.00420168067226891	0	0.00037593984962406	0.00263157894736842	0.00168067226890756	0.0202122954444936	0.0341441839893852	0.00152587350729766	0.000906678460858027	0.0319548872180451	0.000243255196815568	0.016452896948253	0.00232198142414861
NEW HAMPSHIRE	0.000355826661583429	0.00259245139153641	0.000762485703393061	0.00665904180963274	0.00182996568814335	0.0334731223789554	0.0011945609353158	0.0140805693226585	0.00688778752065065	0.00231287330029229	0.00480365993137629	0.0147413902655992	0.00411742279832253	0.00233828949040539	0.00841275892743678	0.000381242851696531	0.0337527004701995	0.00958190367263947	0.0811284788410217	0.0238658025162028	0.0122506036345152	0.000584572372601347	0.00411742279832253	0.000381242851696531	0.00012708095056551	0.000101664760452408	0.0586605667810395	0.00462574660058457	0.00218579234972678	0.173694243232939	0.0037107637565129	0.000889566653958572	0.0229762358622442	0.00134705807599441	0.000584572372601347	0.0566272715719914	0.00271953234210192	0.00170288473757784	0.00165205235735163	0.00485449231160249	0.00932774177150845	0.000813318083619266	0.348735544541873	0.00515948659295972	0.00208412758927437	0.000965815224297878	0.0253907739229889	0.000457491422035837
NEW JERSEY	0.000881927540833245	0.00399807151844405	0.00134052986206653	0.00992462459284345	0.00266930069025529	0.019578791406498	0.0118531061487988	0.0238943568396421	0.0116414435389988	0.00302207170658859	0.00674968544584377	0.0238943568396421	0.00652626380216602	0.00317493914699968	0.0169918039533872	0.00062322879552216	0.00579720370174387	0.0688373843205042	0.0162745028868428	0.0353594148704742	0.0152397079055985	0.00101127691348879	0.00564433626133277	0.000399807151844405	0.000399807151844405	0.000246939711433309	0.00449195094131066	0.0611940122999494	0.00297503557107748	0.150174621653085	0.0111475641161322	0.00051739749062217	0.043637774720429	0.00212838513187756	0.00065850589715549	0.29204736538846	0.000964240777977681	0.00306910784209969	0.00179913218329982	0.00874872120506579	0.0128996601639209	0.00137580696369986	0.0441669312449289	0.0200609117954869	0.00252819228372197	0.00456250514457732	0.0346538728378076	0.000223421643677755
NEW MEXICO	0.000464445890642051	0.0451811268389022	0.00180272766671702	0.0302736842699659	0.0228383149507814	0.000184931342474494	5.08208269395557e-05	0.00794498927821721	0.00293349106612213	0.00973218835892491	0.00310571720186174	0.00530654134627194	0.00478139280122986	0.0138218532379219	0.00401202194895048	0.000954302194753879	0.000251280755423359	0.000691727922232841	0.000331747064744322	0.00607450050891411	0.0125132169442284	0.00082160336885615	0.00660388412286782	0.000845602092688718	0.000969830780763188	0.000722785094251459	9.59948953302719e-05	0.000187754721748914	0.446660012902843	0.00351651888628981	0.000924656712372471	0.000955713884391089	0.00442141194374134	0.0146109877451223	0.00120417126054003	0.00297443006560122	1.69402756465186e-05	0.000491267993749038	0.00279091041276393	0.00298290020342448	0.305517871284962	0.00613943823222577	0.00140745456829825	0.000817368299944521	0.00425624425618779	0.000227282031590791	0.0150429647741085	0.0015429767734704
NEW YORK	0.000666583163184152	0.00283839605701756	0.00100695375972985	0.00663578193571185	0.00202011971625574	0.0129558975923692	0.00100348648709951	0.0128580916102549	0.00725555691838633	0.00220345175658533	0.0056506430996146	0.0220362512021684	0.00600719430176858	0.00228854440572175	0.0130407013021198	0.00043254226063575	0.00712365608874022	0.0136506523456749	0.0145885495921837	0.0412167699841676	0.0130604936500514	0.000754276266793338	0.00475940956392257	0.000395269079859523	0.000371576050218821	0.000135223632583521	0.00585737923019902	0.00526722053457543	0.00211503630451149	0.466963465203824	0.00532674204806304	0.000609806573862225	0.0438614321829645	0.00171861146710851	0.00043644294234489	0.120165267549925	0.000619919452367403	0.00164926601450158	0.00166299063533003	0.00624340224971095	0.00900522936947503	0.000928073307389466	0.086844199693522	0.00816513810508061	0.00185267934214858	0.00228363243616209	0.033189889375222	0.000278104158892391
NORTH CAROLINA	0.00337608140107378	0.00407005368907228	0.00186622277448245	0.00839800248517103	0.00287435819285865	0.00325416735047945	0.00156612664994256	0.0629170281105667	0.0664853585914238	0.0033526363913441	0.00976719105338429	0.0387030220617542	0.00754929313295665	0.00357301948280309	0.0561039082831219	0.00128009753124048	0.00158019365578037	0.0214568729046023	0.0031556983096148	0.0345298103298713	0.0177150493517455	0.00233512296907603	0.00906384076149392	0.000328230136215507	0.000445455184863902	0.000164115068107753	0.00078306332497128	0.00270086512085903	0.00373713455091084	0.0365789041802452	0.232354113426957	0.000829953344430638	0.0571261107073359	0.00285091318312897	0.000529857219890746	0.0618385576630014	0.000168804070053689	0.038421681944998	0.00188966778421213	0.0532717511077767	0.0184512226572574	0.00112067146507866	0.0115771458045155	0.0706867043349823	0.00228823294961667	0.00590345344993318	0.0305207136660962	0.000459522190701709
NORTH DAKOTA	0.00082118580802326	0.0182546854740482	0.00329260146949039	0.0566657498723036	0.0303956622529567	0.00126910533967231	0.000149306510549684	0.0140544575851636	0.00770107264940474	0.0262779458567443	0.0118384346391104	0.0232407371026679	0.0443715374641468	0.0172252563749951	0.0154650111979883	0.00097442143727162	0.00175238693960945	0.00228674708262937	0.00108443676083454	0.0361636085026129	0.184476052021532	0.0014498447998114	0.014050528466465	0.014207693214412	0.00616871635692114	0.000927272012887509	0.00075439079014577	0.000498998074731838	0.0122706376959648	0.0151978311264783	0.00292719343051354	0.0992573965659503	0.017904993909866	0.00783073356646104	0.00360693096538446	0.0121056147106204	3.92911869867589e-05	0.00111979882912263	0.0920631802286747	0.00689560331617618	0.0367490471887156	0.0108915170327296	0.00628658991788142	0.00297434285489765	0.01504459549723	0.000758319908844446	0.115759695100389	0.00449884090998389
OHIO	0.00104413969305793	0.00319658408824439	0.00152100237410534	0.0072141886334603	0.00247472773620015	0.00160558352242567	0.000434572106887239	0.0152479394282314	0.0100899476763517	0.00253743444961005	0.0120615634096119	0.119349833462636	0.00896851831327691	0.0031280441921917	0.0407885296296512	0.000602276107867213	0.00141454679087457	0.00915080527086384	0.0017557879754773	0.0882618865679303	0.0173435102926508	0.00105580605834349	0.00758022084429486	0.000414155967637503	0.000465196315761843	0.000128330018141198	0.000637275203723904	0.00137079792105371	0.00254326763225283	0.0374519491579801	0.00668920219560995	0.000705815099776589	0.42866017627878	0.00229535736993461	0.000481237568029493	0.0573926840223294	9.62475136058985e-05	0.0021699439431148	0.00208390449913377	0.012166560697182	0.0116721984682062	0.00100039082323707	0.00870165020736964	0.0102343189467605	0.00182141128020859	0.00420718298110632	0.0494012238017185	0.000382073463102203
OKLAHOMA	0.0011395175956436	0.0152458708563873	0.0209203083642649	0.0220778318812844	0.0212161199297255	0.000457864857843251	0.000110607802737414	0.0140626245945452	0.00731554862756295	0.00780942532815792	0.0106260658862386	0.0159583908879749	0.0159738245348685	0.0760441505192136	0.012529549003115	0.00283721875393879	0.000432142113020596	0.00122954720252289	0.000488732151630436	0.014312135219325	0.0267490823410784	0.00256198538433639	0.0529579870408812	0.000853995128112131	0.00235363115127289	0.000344684780623571	0.0001414750965246	0.000216071056510298	0.0412181263038216	0.006075712327111	0.00181088123551488	0.0015485092383238	0.0107469627869051	0.230303451220673	0.000920874264651032	0.00649499306772027	2.31504703403891e-05	0.000956886107402749	0.00531431908036043	0.00695028565108126	0.294291351241508	0.00426740336607839	0.00234848660230836	0.001705417981742	0.00385583944891592	0.000306100663389589	0.0327501987082038	0.00114466214460813
OREGON	0.000320458320798399	0.018043765450669	0.000791335853400128	0.165058925091233	0.00809647757445751	0.00030410840647195	4.90497429793468e-05	0.00546414136789923	0.00242632728604502	0.0905000457797601	0.00223012831412763	0.00466953553163381	0.00413979830745687	0.00361987103187579	0.00319477325938812	0.000323728303663689	0.000444717669679411	0.000591866898617451	0.000330268269394268	0.00602984840359437	0.0113828103540737	0.000382587995238905	0.0035217715459171	0.00464010568584621	0.000637646658731508	0.00478725491478425	0.000130799314611591	0.000173309091860359	0.0067230847710358	0.00372451048356507	0.000954834996664617	0.0013112631289812	0.00413979830745687	0.0023053379200293	0.322538029900723	0.00308686382483356	1.63499143264489e-05	0.000392397943834774	0.00274678560684342	0.00178868062731351	0.0144500542817156	0.0133480700561129	0.00184754031888873	0.000791335853400128	0.261075431964736	0.000183119040456228	0.0145089139732908	0.00178214066158293
PENNSYLVANIA	0.000859717889440664	0.00313114255930515	0.00103377710419319	0.00693159569025538	0.0020906338832707	0.00583242617388996	0.00345329635456535	0.0174568890906223	0.00935976981870915	0.00242913578157396	0.00613630855986675	0.0244692636429728	0.00558720462824414	0.0024127876785309	0.0156422496528432	0.000573145259627109	0.00287149621685663	0.0698237097500087	0.0068498551750401	0.0361523874000362	0.0134852617042801	0.000866449461281922	0.00543334012901538	0.000389469513672784	0.000356773307586674	0.000158672764829653	0.00167423808223288	0.0135227661759671	0.00238682304428605	0.116611019006112	0.00828079501786752	0.000636614365558971	0.0657241824986825	0.00191561301539799	0.000462555150806442	0.43926583554193	0.000384661248071886	0.00247625678446276	0.00163481030430551	0.00826540856794464	0.0103021898764853	0.00101262073554924	0.0227767541514565	0.0187791621308694	0.00199831518373345	0.00609591912881921	0.0316855086568014	0.000321192142140024
RHODE ISLAND	0.000644745325596389	0.00354609929078014	0.00177304964539007	0.0101547388781431	0.00419084461637653	0.10170857511283	0.00193423597678917	0.0283687943262411	0.0127337201805287	0.00306254029658285	0.00789813023855577	0.0191811734364926	0.00548033526756931	0.00370728562217924	0.0151515151515152	0.000805931656995487	0.0203094777562863	0.0167633784655061	0.134590586718246	0.0349774339136041	0.0193423597678917	0.000967117988394584	0.00725338491295938	0.000483558994197292	0.000483558994197292	0.000805931656995487	0.0156350741457124	0.0122501611863314	0.00402965828497743	0.158607350096712	0.00773694390715667	0.000967117988394584	0.0332043842682141	0.00419084461637653	0.000483558994197292	0.0851063829787234	0.0145067698259188	0.00274016763378466	0.00419084461637653	0.0104771115409413	0.0135396518375242	0.00145067698259188	0.119277885235332	0.00773694390715667	0.00386847195357834	0.00241779497098646	0.0406189555125725	0.000644745325596389
SOUTH CAROLINA	0.00521761218724362	0.00665245553873562	0.00287998462177461	0.0145475266115385	0.00374500980018605	0.00234106020506589	0.000830698782442735	0.123520103253799	0.17179674654419	0.00467868777053491	0.0124124247822848	0.0382842294239001	0.00899008310420464	0.00493956837989709	0.0523305906542954	0.00186392330110085	0.00207331431650997	0.0107098355422369	0.00258477761644372	0.0327199206373725	0.0191781574277172	0.00365919381026428	0.0118048475736387	0.000542357056305587	0.000600711929452391	0.000250582690571569	0.000943975889139472	0.00174378091521037	0.00537894624829655	0.0295618922082514	0.0764242879847316	0.000875323097202055	0.0445350661298018	0.00405394736390442	0.000686527919374161	0.038737337850687	0.000178497259037282	0.0850024543373118	0.00243030883458453	0.0560756004544815	0.0257791233724997	0.00181243370714779	0.0110290710247459	0.0253672066208753	0.00336741944453026	0.00412946543503558	0.0423278788690139	0.000405051472430755
SOUTH DAKOTA	0.000931014806138691	0.0139001511647696	0.00251273888538507	0.0304531939814398	0.0207275930764533	0.000800872951517154	0.000210229149773253	0.0142355167132174	0.00627684175751569	0.0169234465567469	0.0146759968365518	0.0238109539397944	0.0811884954600514	0.0191158362615251	0.0107316975503299	0.000880960246668869	0.000850927510986976	0.0023926079426575	0.00138150584136709	0.0299075992832187	0.2521148051376	0.00119129851538177	0.02109799681653	0.00295822446466649	0.00981069365608513	0.000926009350191709	0.000345376460341773	0.000485529226857274	0.0124185362044629	0.0129240872551081	0.00218738424883123	0.0164779609774654	0.0180646905126588	0.00774844580592846	0.00211230240962649	0.0118328978586659	9.5103662992662e-05	0.00095103662992662	0.149888378332382	0.00606661260774244	0.0351483116597091	0.00648206545134196	0.00539087605489984	0.00237258611886957	0.0106265829754432	0.000570621977955972	0.114304592005286	0.00349881370694056
TENNESSEE	0.00914008168672039	0.00769715988835097	0.00662797849021494	0.0163941147714191	0.00492012678788261	0.00171415955718859	0.000466781259363222	0.0564931480926624	0.0622963745604214	0.00518347972813146	0.0239651175626449	0.0598946588239005	0.0139545519057606	0.0072776875404097	0.153257218551401	0.00236229164366928	0.00149496160093356	0.0066973648936338	0.00179143077917777	0.0385394162080331	0.0253891157964455	0.00744326873038651	0.023433680791005	0.000673363505905729	0.00078848185703247	0.000315392742812988	0.000607131029915002	0.00110072067241733	0.00665794080078217	0.0231719048144702	0.0228880513459385	0.00103764212385473	0.0498730544210178	0.0063330862756848	0.000823175058741898	0.0286676233579865	0.00011827227855487	0.0100799520603031	0.00324066043240345	0.18518442590636	0.0360872376326621	0.00210840048570482	0.00792108873574819	0.0168057023007901	0.00360178512292432	0.00285745824988567	0.0519846088341507	0.0006386703041963
TEXAS	0.00120677247992755	0.0242355086232687	0.00627491368645747	0.0324772390986198	0.0178100010511251	0.000546281847069382	0.000114714134398473	0.0190541693281693	0.00781622694599643	0.00952379989812172	0.00665038770345335	0.0121521180170929	0.00942828901089127	0.0187782489872814	0.0104905317884489	0.00386187407521204	0.000618546698254324	0.00156455929558447	0.000603386239963777	0.0123739660567446	0.0193558624481512	0.00262376998148403	0.0146035641226744	0.00112338995932954	0.00143417935428576	0.000586709735844175	0.000229933617406632	0.000317864275491805	0.101783274173856	0.0071542202673092	0.00213610857313809	0.00130430476159674	0.00977293676269638	0.0298236535491644	0.0013123903393517	0.00679188531416512	4.34599804329018e-05	0.00112844344542639	0.00406704561074412	0.00661652934660446	0.54949384283254	0.00511968676471777	0.00295325727499859	0.0019617633027968	0.00507723748150424	0.000422976786306266	0.0258536348714797	0.00132654010042288
UTAH	0.000544584586800085	0.0585734213599471	0.00153182616394035	0.157696552808688	0.0335691258398106	0.000541672369758373	7.86298601262155e-05	0.00984911803506892	0.00403342060277068	0.22272635935011	0.00445860429086059	0.00903660948043136	0.00857647918784091	0.00946470538556298	0.00556233454966932	0.000853279593221524	0.000486340245965851	0.0011707112507681	0.000591180059467472	0.010393702621869	0.0231084422259822	0.000891138414763776	0.00786298601262155	0.00664276707214435	0.0015201772957735	0.00650298065414219	0.000139786418002161	0.00024171401446207	0.0225900675925575	0.0063544575850149	0.00133670762214566	0.0031655799243406	0.00757467652549209	0.00564970106092067	0.00739120685186426	0.00572250648696346	2.62099533754052e-05	0.000696019872969093	0.00596713271846724	0.0030665645449224	0.0374278134200786	0.240074436267586	0.00279281614300151	0.00134835649031251	0.0265128239477432	0.000317431657546574	0.0241743136632487	0.0111625279208809
VERMONT	0.000322427213771529	0.00136974397907196	0.000493931050884045	0.00348724468795449	0.000802637957686573	0.0139261115735363	0.000404749055585537	0.00583113046182553	0.00368390242117684	0.00105875035444126	0.00286297072086493	0.01044115360341	0.00321741198423079	0.00100386912656526	0.00525259085129931	0.000258399114582857	0.01419594427726	0.005440101713209	0.0223984011268945	0.0151563657650901	0.00744783996633951	0.000349867827709532	0.00272805436900308	0.000228671782816688	0.000196657733222351	4.34476387351706e-05	0.0162402700156412	0.00193456328262918	0.00120052685978761	0.155414490473534	0.00194599687177001	0.000471063872602376	0.0149688549031804	0.00069516221976273	0.000224098347160354	0.0368710382613627	0.00069516221976273	0.0007317497050134	0.000670008323652894	0.00221811629332187	0.00488900271662078	0.000541952125275549	0.619561041645705	0.0029681597409606	0.00103130974050326	0.00061512709577689	0.0133795860126044	0.000130342916205512
VIRGINIA	0.00211929937108359	0.0042128234795459	0.00173267043176429	0.00989197301043612	0.00270926649330416	0.00451353487679424	0.00239709942377968	0.0369846379434777	0.030990457424994	0.00339374291180278	0.0103015132943077	0.0449577858476625	0.00841991912295373	0.00344242951897632	0.0551733815998992	0.00101955483257535	0.0020935241084623	0.0559008167894333	0.00388633681967626	0.0427439771803008	0.0187328880895375	0.00178422095700686	0.00932778115083684	0.000506913498218643	0.000469682563321228	0.000171835084141913	0.00107683319395599	0.00411258634712978	0.00377750793305305	0.0546034619041618	0.0510693870069765	0.000970868225401808	0.0834889395484174	0.00273217783785641	0.00053268876083993	0.137342054918493	0.000246296953936742	0.00963994822036131	0.00215080246984294	0.0335593919329156	0.01742407753199	0.00129162704913338	0.014285223328331	0.167971658666789	0.00254029532723128	0.0173868465970925	0.0354467139404076	0.00047254648139026
WASHINGTON	0.000279194903423945	0.012405714035197	0.000658761528326746	0.0734594094450944	0.00646763069667204	0.000299961466488536	5.53775015055758e-05	0.00490321627913953	0.00206396562903073	0.0481518912570462	0.00214126339154893	0.00441058725532951	0.0038868083869226	0.00312190664737684	0.00297884810182077	0.000317266935709028	0.000359953759786243	0.000642609757054286	0.000336879800825586	0.00564619775767267	0.0111193408231404	0.000343801988513783	0.00309537159457208	0.00489052560171116	0.000504166003290347	0.00217125953819778	0.000134982659919841	0.000156902920932465	0.00524932566354937	0.00350954915791587	0.00077874611492216	0.00146981118579382	0.0038937305746108	0.00204319906596614	0.0447254083513887	0.00309306419867602	2.99961466488536e-05	0.000338033498773619	0.00262120173793059	0.00174208390152957	0.0122372741347842	0.00838738408219867	0.00181130577841154	0.000731444499052814	0.696853173476946	0.000174208390152957	0.0134809605227636	0.00182630385173597
WEST VIRGINIA	0.00168780023369542	0.00471718526853335	0.00207729259531744	0.0113261905792308	0.00317158065892216	0.0037712752474513	0.00186709036841031	0.0317961780289214	0.0223865371656084	0.00388874119778175	0.0118455137280601	0.0565443990380157	0.00955183648739714	0.00369708622618996	0.0534655546556702	0.0010633759714125	0.00274499378666947	0.0566927770805384	0.00359816753117484	0.0575274035697284	0.019641543378939	0.00167543539681853	0.00892122980667578	0.000469863801321801	0.00050695831195247	0.000204019808468677	0.00115611224798917	0.00407421375093509	0.00344360707021373	0.061039017242765	0.0263618322215284	0.00087172099982071	0.147147741253424	0.00286864215543836	0.000544052822583138	0.154245157620758	0.000234931900660901	0.00595985137466074	0.00214529919814033	0.0253479155976235	0.0165750638334704	0.00130449029051184	0.0157713494364726	0.0739726366159914	0.00261516299946213	0.0288100699231525	0.0502321498123636	0.000438951709129577
WISCONSIN	0.00037866233747969	0.00222580216312519	0.001000655693508	0.0049817846698274	0.00228497644571662	0.000478966726805074	8.38523466318025e-05	0.00501999586576088	0.00296667479539099	0.00203050049502074	0.0247465257664197	0.0260900208012198	0.0410597875192151	0.00330447238166404	0.0078346219439999	0.000310465966959522	0.000433590931634067	0.00127980970824425	0.000533895320959451	0.0491149199064144	0.092183183411883	0.000502052657681552	0.00788397807208065	0.000436244486907226	0.000669226639890525	0.000118083209655545	0.000193178823885925	0.000258456283605619	0.00184501698142697	0.00755838684006412	0.00126999155373357	0.00111024752628944	0.0142957636786131	0.00184024058193529	0.00032267232121605	0.00666281193537319	3.2904085387163e-05	0.000547163097325243	0.00378874621901543	0.00334613319945262	0.00777305946166263	0.00082737853417076	0.00266045451686852	0.00142867415906843	0.00141381424953875	0.000395379735700588	0.664123587744714	0.000353188206857371
WYOMING	0.000693743693239152	0.0371152875882947	0.00268037336024218	0.101286579212916	0.127774974772957	0.000882946518668012	9.46014127144299e-05	0.0148208879919273	0.00498234106962664	0.139568617558022	0.00860872855701312	0.0154830978809284	0.0200554994954591	0.0211591826437941	0.00873486377396569	0.000882946518668012	0.000882946518668012	0.00176589303733602	0.000819878910191725	0.0217267911200807	0.0570131180625631	0.00100908173562059	0.0124243188698285	0.0213168516649849	0.00554994954591322	0.00381559031281534	0.000567608476286579	0.00037840565085772	0.0227989404641776	0.0102484863773966	0.00239656912209889	0.00892406659939455	0.012991927346115	0.00889253279515641	0.00662209889001009	0.00958627648839556	6.30676084762866e-05	0.00107214934409687	0.020686175580222	0.00605449041372351	0.0480259838546922	0.0602610998990918	0.00454086781029263	0.00170282542885974	0.0304616548940464	0.00037840565085772	0.0514316347124117	0.0607656407669021
